# Supplementary material for: A new species of Isoperla (Insecta, Plecoptera) from the Karawanken, with considerations on the Southern Limestone Alps as centers of endemism
Source: Zookeys. 2014 Oct 20;(448):27–36. doi: 10.3897/zookeys.448.8509 (PMC4233392; doi:10.3897/zookeys.448.8509)
Supplement: XML Treatment for Isoperla claudiae [file zookeys.448.8509-treatment1.xml]

<!DOCTYPE tp:taxon-treatment
  PUBLIC "-//TaxonX//DTD Taxonomic Treatment Publishing DTD v0 20100105//EN" "tax-treatment-NSO.dtd">
<tp:taxon-treatment xmlns:tp="http://www.plazi.org/taxpub"><tp:treatment-meta><kwd-group><label>Taxon classification</label><kwd><named-content content-type="kingdom">Animalia</named-content></kwd><kwd><named-content content-type="order">Plecoptera</named-content></kwd><kwd><named-content content-type="family">Perlodidae</named-content></kwd></kwd-group><mixed-citation publication-type="journal"><person-group><name><surname>Graf</surname><given-names>Wolfram</given-names></name><name><surname>Konar</surname><given-names>Martin</given-names></name><name><surname>Murányi</surname><given-names>Dávid</given-names></name><name><surname>Orci</surname><given-names>Kirill Márk</given-names></name><name><surname>Vitecek</surname><given-names>Simon</given-names></name></person-group><article-title>A new species of <italic><tp:taxon-name><tp:taxon-name-part taxon-name-part-type="genus">Isoperla</tp:taxon-name-part></tp:taxon-name></italic> (<tp:taxon-name><tp:taxon-name-part taxon-name-part-type="class">Insecta</tp:taxon-name-part></tp:taxon-name>, <tp:taxon-name><tp:taxon-name-part taxon-name-part-type="order">Plecoptera</tp:taxon-name-part></tp:taxon-name>) from the Karawanken, with considerations on the Southern Limestone Alps as centers of endemism</article-title><source>Zookeys</source><day>20</day><month>10</month><year>2014</year><volume>2014</volume><issue>448</issue><fpage>27</fpage><lpage>36</lpage><pub-id pub-id-type="doi">10.3897/zookeys.448.8509</pub-id></mixed-citation></tp:treatment-meta><tp:nomenclature><tp:taxon-name>
                        <tp:taxon-name-part taxon-name-part-type="genus">Isoperla</tp:taxon-name-part>
                        <tp:taxon-name-part taxon-name-part-type="species">claudiae</tp:taxon-name-part>
                        <object-id xmlns:xlink="http://www.w3.org/1999/xlink" content-type="zoobank" xlink:type="simple">http://zoobank.org/50F79ECE-AD68-4DD1-BD7F-643D25205189</object-id>
                    </tp:taxon-name><tp:taxon-authority>Graf &amp; Konar</tp:taxon-authority><tp:taxon-status xmlns:xlink="http://www.w3.org/1999/xlink" xlink:type="simple">sp. n.</tp:taxon-status><xref ref-type="fig" rid="F1">Figs 1</xref><xref ref-type="fig" rid="F2">, 2</xref><xref ref-type="fig" rid="F3">, 3</xref></tp:nomenclature><tp:treatment-sec sec-type="Type material"><title>Type material.</title><p>Holotype: 1 male, Austria, Carinthia, Dolintschitschach brook south-east of Feistritz ob Bleiburg (<named-content xmlns:xlink="http://www.w3.org/1999/xlink" content-type="dwc:verbatimCoordinates" xlink:type="simple">46°32'6"N, 14°45'52"E</named-content>), 600m a.s.l., 30.5.2014, leg. <!--PageBreak-->W. Graf; Paratypes: 3 males, 2 females, same place, date and collector. The holotype is deposited at the Linzer Landesmuseum, Linz, Austria, paratypes are stored in the first author's collection.</p><p>Other material. 1 male (drumming call examined), 1 female (HNHM: PLP4333), Slovenia, Upper Carniola, Kamnik municipality, Kamnik Alps, small forest brook S of Podvolovljek Pass (<named-content xmlns:xlink="http://www.w3.org/1999/xlink" content-type="dwc:verbatimCoordinates" xlink:type="simple">46°16.250'N 14°41.325'E</named-content>), 980m a.s.l., 09.07.2013, leg. D. Murányi, I. Sivec.</p></tp:treatment-sec><tp:treatment-sec sec-type="Type locality"><title>Type locality.</title><p>Austria, Carinthia, Feistriz ob Bleiburg, Dolintschitschach brook.</p></tp:treatment-sec><tp:treatment-sec sec-type="Etymology"><title>Etymology.</title><p>The species is named in honour of the second author’s wife Claudia.</p></tp:treatment-sec><tp:treatment-sec sec-type="Diagnosis"><title>Diagnosis.</title><p>An <italic><tp:taxon-name><tp:taxon-name-part taxon-name-part-type="genus">Isoperla</tp:taxon-name-part></tp:taxon-name></italic> exhibiting the following combination of characters: (1) a small medial penial armature in the form of an equilateral triangle, lacking lateral penial armatures; (2) yellow head and pronotum with a small horseshoe-like brown marking connecting the occelli.</p></tp:treatment-sec><tp:treatment-sec sec-type="Description"><title>Description.</title><p>Medium-sized species, macropterous. Body length: holotype 10.5 mm, allotypes 11–12 mm; forewing length: holotype 12 mm, paratypes 12–14 mm. Primary colouration yellow, head and pronotum mostly yellow with dark brown <!--PageBreak-->markings; pilosity short. Primary colouration of the head yellow, with a dark horseshoe-like brown patch connecting the three ocelli (Fig. <xref ref-type="fig" rid="F1">1A, B</xref>). Occiput with indistinct rugosities but with brown patches laterally. Eyes normal sized. Scape brown, pedicel and the following antennomeres brown; palpi greyish to light brown. Pronotum yellow with a delicate brownish marking at the posterior margin, trapezoidal, edges angled; rugosities hardly visible and yellow. Anterior part of the mesonotum yellow, remaining portions brown; metanotum medially dark brown, laterally and anterior of the insertion of wings whitish. Wings yellowish, particularly the anterior half; venation mostly whitish to yellow, costa and apical part of radii brown. Ventral surface of thorax pale, meso- and metabasisternum inconspicous, furcasternites and furcal pits pale. Femora brown dorsally and yellow ventrally. Tibiae brownish dorsally, pale ventrally; tarsi brown.</p><fig id="F1" position="float" orientation="portrait"><label>Figure 1.</label><caption><p><italic><tp:taxon-name><tp:taxon-name-part taxon-name-part-type="genus">Isoperla</tp:taxon-name-part> <tp:taxon-name-part taxon-name-part-type="species">claudiae</tp:taxon-name-part></tp:taxon-name></italic> sp. n. <bold>A</bold> habitus <bold>B</bold> colouration of the head of <italic><tp:taxon-name><tp:taxon-name-part taxon-name-part-type="genus">Isoperla</tp:taxon-name-part> <tp:taxon-name-part taxon-name-part-type="species">claudiae</tp:taxon-name-part></tp:taxon-name></italic> <bold>C</bold> ventral view of the male abdomen with extruded penis <bold>D</bold> ventral view of the female abdomen.</p></caption><graphic xmlns:xlink="http://www.w3.org/1999/xlink" xlink:href="zookeys-448-027-g001.jpg" position="float" orientation="portrait" xlink:type="simple" id="oo_32828.jpg"/></fig><p>Male abdomen (Fig. <xref ref-type="fig" rid="F1">1C</xref>): 1<sup>st</sup> to 7<sup>th</sup> tergite dorsally brown (with some tiny pale spots) with increasing laterally whitish areas towards the apex, 8<sup>th</sup> to 10<sup>th</sup> tergite mostly yellowish with small brown medial patches and medially interrupted anterior stripes up to T9, T10 pale without markings. Laterally and ventrally all segments whitish to yellow, lacking dark markings. Pilosity on segment posterior ends short and inconspicuous. Ventral lobe of sternite VIII yellow, slightly longer than wide, its posterior margin strongly convex with long marginal pilosity. Sternite IX yellowish. Paraprocts brown, regularly curved in caudal with with blunt tips; cerci light brown, apically dark brown.</p><p>Penis (Fig. <xref ref-type="fig" rid="F2">2</xref>): Divided into four lobes and a basal section in extruded position. Medial penial armature located on the medial lobe adjacent to the ventral lobe, lateral penial armatures lacking. The medial penial armature resembles an equilateral triangle of 130 μm width and 97 μm length formed by slightly brownish coloured scales that are relatively blunt and short and vary in length (4.98–6.26 μm). The median basal area is sparsely covered by shorter scales. The medial penial armatures are connected distally by a narrow band of colourless scales with an area densely covered by smaller triangular scales. Similar scales are located proximal to the medial armatures. Their length varies between 4.4 and 7.2 μm. With the exception of the medial armatures the central area of the ventral penis is bald. Lateral portions of lateral lobes covered by dense scales similar to the ones on medial and ventral lobes, being denser at the connection to the ventral lobe.</p><fig id="F2" position="float" orientation="portrait"><label>Figure 2.</label><caption><p>Penis of <italic><tp:taxon-name><tp:taxon-name-part taxon-name-part-type="genus">Isoperla</tp:taxon-name-part> <tp:taxon-name-part taxon-name-part-type="species">claudiae</tp:taxon-name-part></tp:taxon-name></italic> sp. n. <bold>A</bold> ventral view of the extruded penis <bold>B</bold> medial penial armature, scale bar 50 µm <bold>C</bold> medial penial armature, scale bar 50 µm <bold>D</bold> scales of the medial penial armature, scale bar 20 µm <bold>E</bold> scales found caudally the medial penial armature, scale bar 20 µm <bold>F</bold> medial penial armature of <italic><tp:taxon-name><tp:taxon-name-part taxon-name-part-type="genus">Isoperla</tp:taxon-name-part> <tp:taxon-name-part taxon-name-part-type="species">orobica</tp:taxon-name-part></tp:taxon-name></italic>, scale bar 200 µm. Photographs <bold>A–E</bold> by W. Lechthaler, Vienna.</p></caption><graphic xmlns:xlink="http://www.w3.org/1999/xlink" xlink:href="zookeys-448-027-g002.jpg" position="float" orientation="portrait" xlink:type="simple" id="oo_32829.jpg"/></fig><p>Female abdomen (Fig. <xref ref-type="fig" rid="F1">1D</xref>): 1<sup>st</sup> to 7<sup>th</sup> tergite dorsally brown with increasing laterally whitish areas towards the apex, 8<sup>th</sup> to 10<sup>th</sup> tergite mostly yellowish with small brown medial patches. Laterally and ventrally all segments entirely whitish with dark markings reduced to delicate brownish lines at the posterior end of sternites. Subgenital fig covers most of sternite VIII width and half of sternite IX length, posterior margin rounded semicircularly. Sternite X and paraprocts yellowish; cerci generally brownish, the first segment being pale.</p><p>Larva (Fig. <xref ref-type="fig" rid="F3">3</xref>): Body length of the matured larva: 13 mm. General colour brown but with pale markings. Pilosity dense, pronotal, posterior tergal and cercal fringes short and acute; swimming hairs lacking. Head dark brown with two yellow spots <!--PageBreak-->anterior to the M-line, two posterior to the M-line, one around the median occellus and one laterally to the each posterior ocellus. Two large pale spots laterally on the occipit (Fig. <xref ref-type="fig" rid="F3">3A</xref>). M-line distinct, tentorial callosities hardly visible; eyes normal <!--PageBreak-->sized. Scape and pedicel pale, the following antennomeres light brown; palpi yellowish, mouthparts light brown. Lacinia triangular, with 6 strong setae beneath the two apical teeth, thin hairs present all along the inner margin; galea with scattered setae on the whole surface (Fig. <xref ref-type="fig" rid="F3">3C</xref>). Pronotum rectangular with rounded corners, twice as wide as long, brown but with a narrow medial pale stripe along the medial suture and a marbled impression due to several medial pale areas, lateral parts uniformly brown, margins laterally pale. Mesonotum and metanotum mostly brown but with a pale, marmoreal pattern; wingpads brownish. Ventral surface of thorax pale, furcasternites and furcal pits inconspicuous. Legs uniformly pale. Abdominal tergites brown with a pair of roundish pale spots laterally to a median, darker area. The spots are increasing in size towards the entirely pale last tergite. Ventral surface of abdomen pale brown, the distal segments darker. Paraprocts brown; cerci light brown with dense circumferential rows of bristles of varying length at the end of each segment.</p><fig id="F3" position="float" orientation="portrait"><label>Figure 3.</label><caption><p>Larval characters of <italic><tp:taxon-name><tp:taxon-name-part taxon-name-part-type="genus">Isoperla</tp:taxon-name-part> <tp:taxon-name-part taxon-name-part-type="species">claudiae</tp:taxon-name-part></tp:taxon-name></italic> sp. n. <bold>A</bold> mature larva of <italic><tp:taxon-name><tp:taxon-name-part taxon-name-part-type="genus">Isoperla</tp:taxon-name-part> <tp:taxon-name-part taxon-name-part-type="species">claudiae</tp:taxon-name-part></tp:taxon-name></italic> sp. n. in dorsal view, head and pronotum <bold>B</bold> ventral view of the abdomen end of <italic><tp:taxon-name><tp:taxon-name-part taxon-name-part-type="genus">Isoperla</tp:taxon-name-part> <tp:taxon-name-part taxon-name-part-type="species">claudiae</tp:taxon-name-part></tp:taxon-name></italic> sp. n. <bold>C</bold> lacinia of <italic><tp:taxon-name><tp:taxon-name-part taxon-name-part-type="genus">Isoperla</tp:taxon-name-part> <tp:taxon-name-part taxon-name-part-type="species">claudiae</tp:taxon-name-part></tp:taxon-name></italic> sp. n.</p></caption><graphic xmlns:xlink="http://www.w3.org/1999/xlink" xlink:href="zookeys-448-027-g003.jpg" position="float" orientation="portrait" xlink:type="simple" id="oo_32830.jpg"/></fig><!--PageBreak--></tp:treatment-sec><tp:treatment-sec sec-type="Ecology and distribution"><title>Ecology and distribution.</title><p>The species was collected in a small spring-brook at 535 m a.s.l. in the Karawanken, and a small forest brook at 980 m a.s.l. in the Kamnik Alps (Southern Limestone Alps).</p></tp:treatment-sec><tp:treatment-sec sec-type="Preliminary description of the male drumming call"><title>Preliminary description of the male drumming call.</title><p>Since only one signal from a single male could be recorded we cannot give any information on the variation range of the signal parameters in this species. The aim of this preliminary description is only to report the basic features of the signal, but even that should be treated with some caution since we cannot be sure whether or not the recorded signal shows some deviant features.</p><p>As it is observable in (Fig. <xref ref-type="fig" rid="F4">4A</xref>) the male call is a sequence of bi-beats. After an initial crescendo the peak amplitude of bi-beats fluctuate around a constant value. In bi-beats the first beat is of lower amplitude (missing in the low amplitude initial part of the call and sometimes hardly detectable even in the main part of the signal), the second one is of higher amplitude and followed by a long, decaying wave train (Fig. <xref ref-type="fig" rid="F4">4B</xref>). Inter beat interval within bi-beats varied between 8–20 ms during the call. The interval between bi-beats (or single beats at the initial part) gradually increased during the sequence (except for a short initial part of the sequence where inter beat interval decreases) varying between 230–350 ms (Fig. <xref ref-type="fig" rid="F4">4C</xref>).</p><fig id="F4" position="float" orientation="portrait"><label>Figure 4.</label><caption><p>Oscillograms showing the drumming call of an <italic><tp:taxon-name><tp:taxon-name-part taxon-name-part-type="genus">Isoperla</tp:taxon-name-part> <tp:taxon-name-part taxon-name-part-type="species">claudiae</tp:taxon-name-part></tp:taxon-name></italic> sp. n. male (ambient air temperature 24.2 °C). <bold>A</bold> oscillogram showing rhythm and amplitude variation patterns of a call <bold>B</bold> a faster oscillogram of two bi-beats from the second half of the call <bold>C</bold> variation of interval duration between bi-beats during the call presented in <bold>A.</bold> Inter-beat intervals were measured from the amplitude peak of one bi-beat to the amplitude peak of the next bi-beat (measured on the same call presented in <bold>A</bold>).</p></caption><graphic xmlns:xlink="http://www.w3.org/1999/xlink" xlink:href="zookeys-448-027-g004.jpg" position="float" orientation="portrait" xlink:type="simple" id="oo_32831.jpg"/></fig><!--PageBreak--></tp:treatment-sec></tp:taxon-treatment>
